# Supplementary material for: Microscopic Analysis of Heterochromatin, Euchromatin and Cohesin in Cancer Cell Models and under Anti-Cancer Treatment
Source: Curr Issues Mol Biol. 2023 Oct 9;45(10):8152–72. doi: 10.3390/cimb45100515 (PMC10605351; doi:10.3390/cimb45100515)
Supplement: Supplementary file 1 [file cimb-45-00515-s001.zip]

Archive with 1 entries (1 files):
- cimb-2622498-supplementary.pdf
